# Supplementary material for: Phytochemical Screening of Rosmarinus officinalis L. as a Potential Anticholinesterase and Antioxidant–Medicinal Plant for Cognitive Decline Disorders
Source: Plants (Basel). 2022 Feb 14;11(4):514. doi: 10.3390/plants11040514 (PMC8877369; doi:10.3390/plants11040514)
Supplement: Supplementary file 1 [file plants-11-00514-s001.zip]

Archive with 1 entries (1 files):
- plants-1525365-supplementary.pdf
